# Supplementary material for: Genus- and host-associated codon usage bias patterns in coronavirus spike genes
Source: PLoS One. 2026 Jun 24;21(6):e0351693. doi: 10.1371/journal.pone.0351693 (PMC13293466; doi:10.1371/journal.pone.0351693)
Supplement: S1 Table — (XLSX) [file pone.0351693.s001.xlsx]

## Sheet: Sheet1
Organism	Accession Number	Genus	Host	Host_Group	ENC	GC3s	CAI	UUU	UUC	UUA	UUG	CUU	CUC	CUA	CUG	AUU	AUC	AUA	AUG	GUU	GUC	GUA	GUG	UCU	UCC	UCA	UCG	CCU	CCC	CCA	CCG	ACU	ACC	ACA	ACG	GCU	GCC	GCA	GCG	UAU	UAC	UAA	UAG	CAU	CAC	CAA	CAG	AAU	AAC
Human coronavirus 229E	NC_002645.1	Alphacoronavirus	Human	Human	47.53	0.302	0.716	1.64	0.36	1	2.24	1.41	0.29	0.53	0.53	1.8	0.47	0.73	1	2.51	0.46	0.4	0.63	2.19	0.62	1.12	0.17	2.16	0.32	1.19	0.32	2.14	0.58	1.07	0.21	2.17	0.61	0.94	0.28	1.39	0.61	3	0	1.09	0.91	1.13	0.87	1.42	0.58
Human coronavirus NL63	NC_005831.2	Alphacoronavirus	Human		40.04	0.228	0.703	1.74	0.26	1.53	1.85	1.76	0.45	0.18	0.23	1.92	0.23	0.85	1	2.88	0.42	0.26	0.45	2.53	0.38	1.22	0	2.21	0.26	1.28	0.26	2.86	0.27	0.69	0.19	2.13	0.78	0.94	0.16	1.6	0.4	3	0	1.33	0.67	1.21	0.79	1.46	0.54
Human coronavirus HKU1	NC_006577.2	Betacoronavirus	Human		32.77	0.143	0.712	1.84	0.16	1.93	1.93	1.66	0.13	0.22	0.13	2.14	0.15	0.71	1	3.05	0.27	0.59	0.09	3.46	0.31	0.46	0.04	2.98	0.39	0.63	0	3.13	0.18	0.69	0	2.78	0.27	0.81	0.14	1.86	0.14	3	0	1.85	0.15	1.54	0.46	1.76	0.24
Human coronavirus OC43	NC_006213.1	Betacoronavirus	Human		44.44	0.22	0.697	1.66	0.34	1.67	1.24	1.62	0.48	0.57	0.43	1.48	0.35	1.17	1	2.18	0.44	0.93	0.44	1.7	0.45	0.96	0.17	2.36	0.43	1.07	0.14	2.32	0.3	1.25	0.13	2.22	0.24	1.2	0.34	1.59	0.41	3	0	1.23	0.77	1.25	0.75	1.72	0.28
Middle East respiratory syndrome-related coronavirus	NC_019843.3	Betacoronavirus	Human		45.97	0.308	0.718	1.41	0.59	0.95	1.15	2.2	0.6	0.65	0.45	1.77	0.29	0.95	1	2.63	0.42	0.42	0.54	2.33	1.16	0.94	0.13	2.39	0.52	0.9	0.19	2.13	0.61	1.22	0.04	2.27	0.73	0.82	0.18	1.21	0.79	3	0	1.1	0.9	1	1	1.43	0.57
SARS coronavirus Tor2	NC_004718.3	Betacoronavirus	Human		45.73	0.283	0.718	1.42	0.58	1.15	0.79	2.06	1.15	0.61	0.24	2.12	0.35	0.54	1	2.07	0.84	0.53	0.57	2.53	0.44	1.77	0.19	2.32	0.21	1.33	0.14	1.86	0.48	1.49	0.16	2.35	0.56	0.85	0.24	1.33	0.67	3	0	1.73	0.27	1.6	0.4	1.31	0.69
Severe acute respiratory syndrome coronavirus 2	NC_045512.2	Betacoronavirus	Human		44.16	0.252	0.71	1.53	0.47	1.56	1.11	2	0.67	0.5	0.17	1.74	0.55	0.71	1	1.98	0.87	0.62	0.54	2.24	0.73	1.58	0.12	2	0.28	1.72	0	1.81	0.41	1.65	0.12	2.13	0.41	1.37	0.1	1.48	0.52	3	0	1.53	0.47	1.48	0.52	1.23	0.77
Alphacoronavirus Bat-CoV_P.kuhlii_Italy_3398-19_2015	NC_046964.1	Alphacoronavirus	Bat	Bat	47.25	0.331	0.503	1.49	0.51	0.48	2.06	1.82	0.67	0.48	0.48	1.71	0.62	0.66	1	1.97	0.69	0.49	0.85	2.65	0.57	1.52	0.13	1.9	0.27	1.49	0.34	1.92	0.86	1.1	0.12	2.11	0.71	0.96	0.21	0.96	1.04	0	0	1.16	0.84	0.98	1.02	1.22	0.78
Alphacoronavirus sp.	NC_054003.1	Alphacoronavirus	Bat		47.03	0.322	0.49	1.6	0.4	0.88	1.99	1.85	0.62	0.31	0.35	2	0.32	0.68	1	2.18	0.81	0.26	0.75	2.06	0.48	0.91	0.58	2.11	0.44	1.24	0.22	1.74	0.91	0.99	0.36	2.27	0.76	0.76	0.22	1.54	0.46	3	0	1.11	0.89	1.13	0.87	1.41	0.59
Alphacoronavirus sp.	NC_076684.1	Alphacoronavirus	Bat		47.86	0.356	0.509	1.25	0.75	0.53	1.65	2.52	0.68	0.29	0.34	1.85	0.63	0.52	1	1.97	0.81	0.27	0.95	2.4	0.68	0.89	0.26	2.14	0.43	1.36	0.07	1.44	0.82	1.44	0.31	1.88	0.65	1.1	0.37	1.06	0.94	0	0	0.78	1.22	1.25	0.75	1.14	0.86
Alphacoronavirus sp.	NC_076685.1	Alphacoronavirus	Bat		46.95	0.35	0.499	1.47	0.53	0.85	1.95	2	0.55	0.2	0.45	1.8	0.51	0.69	1	2.41	0.6	0.21	0.78	1.96	0.44	0.98	0.49	1.77	0.15	1.15	0.92	1.96	0.91	0.79	0.34	2.36	0.87	0.55	0.22	1.1	0.9	3	0	1	1	0.94	1.06	1.31	0.69
Bat alphacoronavirus	NC_055953.1	Alphacoronavirus	Bat		50.31	0.367	0.493	1.59	0.41	1.25	1.36	1.72	0.73	0.1	0.83	1.34	0.39	1.26	1	1.65	0.6	0.3	1.45	1.71	0.71	0.76	0.5	2.58	0.5	0.75	0.17	1.51	0.54	1.41	0.54	1.86	0.74	0.58	0.82	1.24	0.76	3	0	1.13	0.87	1.02	0.98	1.54	0.46
Bat alphacoronavirus	NC_076629.1	Alphacoronavirus	Bat		47.44	0.329	0.493	1.21	0.79	0.58	1	2.37	0.89	0.74	0.42	1.73	0.77	0.5	1	2.11	0.65	0.56	0.68	2.03	0.74	1.15	0.18	1.86	0.36	1.57	0.21	1.92	0.61	1.18	0.29	2.02	0.58	1.12	0.27	1.12	0.88	3	0	1.14	0.86	0.69	1.31	1.35	0.65
Bat coronavirus 1A	NC_010437.1	Alphacoronavirus	Bat		42.29	0.248	0.47	1.69	0.31	0.86	1.92	2.16	0.19	0.48	0.38	1.84	0.4	0.76	1	2.5	0.55	0.46	0.49	2.18	0.38	1.15	0	2.64	0.24	1.04	0.08	2.24	0.51	1.03	0.22	2.64	0.41	0.95	0	1.19	0.81	0	0	1.5	0.5	1.19	0.81	1.46	0.54
Bat coronavirus CDPHE15_USA_2006	NC_022103.1	Alphacoronavirus	Bat		45.93	0.314	0.491	1.67	0.33	0.77	2.09	1.77	0.64	0.32	0.41	2.19	0.28	0.53	1	2.5	0.66	0.29	0.55	2	0.68	0.95	0.26	1.92	0.38	1.46	0.23	2.39	0.52	0.9	0.19	1.75	1.03	0.85	0.36	1.29	0.71	3	0	1.05	0.95	0.95	1.05	1.38	0.62
BtMr-AlphaCoV_SAX2011	NC_028811.1	Alphacoronavirus	Bat		48.1	0.318	0.475	1.61	0.39	0.95	1.45	1.9	0.65	0.45	0.6	1.5	0.29	1.21	1	1.76	0.69	0.69	0.87	1.68	0.39	1.51	0.34	1.89	0.3	1.51	0.3	1.77	0.56	1.25	0.43	1.98	0.81	0.99	0.22	1.22	0.78	0	0	1.22	0.78	0.91	1.09	1.32	0.68
BtNv-AlphaCoV_SC2013	NC_028833.1	Alphacoronavirus	Bat		48.6	0.386	0.521	1.59	0.41	0.7	2.25	1.39	0.54	0.43	0.7	1.6	0.8	0.6	1	1.69	0.88	0.26	1.17	1.71	0.73	1.53	0.61	2.34	0.3	0.68	0.68	1.92	0.49	1.4	0.19	1.82	0.65	1.21	0.32	0.94	1.06	3	0	1.18	0.82	0.73	1.27	1.16	0.84
BtRf-AlphaCoV_HuB2013	NC_028814.1	Alphacoronavirus	Bat		42.38	0.255	0.464	1.48	0.52	1.55	2	1.35	0.4	0.45	0.25	1.82	0.42	0.76	1	2.26	0.51	0.42	0.81	1.53	0.28	0.85	0.23	2.29	0.24	1.39	0.08	2.22	0.36	1.29	0.12	2.55	0.32	0.86	0.27	1.32	0.68	3	0	1.22	0.78	1.44	0.56	1.48	0.52
BtRf-AlphaCoV_YN2012	NC_028824.1	Alphacoronavirus	Bat		42.19	0.257	0.466	1.73	0.27	2.04	1.26	1.92	0.3	0.42	0.06	1.99	0.21	0.8	1	2.4	0.61	0.56	0.42	1.5	0.56	1.06	0.38	2.14	0.47	1.3	0.09	1.97	0.52	1.3	0.21	2.12	0.48	1.11	0.29	1.36	0.64	3	0	1.63	0.38	0.89	1.11	1.4	0.6
Hipposideros pomona bat coronavirus CHB25	NC_054004.1	Alphacoronavirus	Bat		47.11	0.304	0.477	1.47	0.53	1.38	1.57	1.66	0.28	0.6	0.51	2.01	0.34	0.65	1	2.43	0.45	0.32	0.8	1.72	0.73	0.99	0.1	1.92	0.62	1.08	0.38	2.04	0.62	0.95	0.4	2.2	0.7	0.97	0.13	1.19	0.81	0	0	1.28	0.72	1.38	0.62	1.38	0.63
Miniopterus bat coronavirus HKU8	NC_010438.1	Alphacoronavirus	Bat		44.59	0.311	0.498	1.7	0.3	0.68	1.76	2.15	0.44	0.44	0.54	2.21	0.54	0.25	1	2.29	0.81	0.44	0.47	2.03	0.99	0.83	0.37	1.97	0.47	1.22	0.34	2.39	0.64	0.79	0.19	2.32	0.96	0.48	0.24	1.47	0.53	3	0	1.63	0.38	0.69	1.31	1.7	0.3
NL63-related bat coronavirus	NC_032107.1	Alphacoronavirus	Bat		42.73	0.278	0.478	1.46	0.54	0.72	1.63	1.97	0.77	0.38	0.53	2.05	0.43	0.51	1	2.61	0.73	0.17	0.5	2.43	0.62	0.84	0.22	2.74	0.22	0.81	0.22	2.59	0.41	0.81	0.19	2.59	0.62	0.62	0.18	1.3	0.7	3	0	1.26	0.74	1.46	0.54	1.36	0.64
Rhinolophus bat coronavirus HKU2	NC_009988.1	Alphacoronavirus	Bat		44.09	0.285	0.475	1.85	0.15	1.28	1.51	2.1	0.35	0.23	0.52	1.89	0.33	0.78	1	2.44	0.42	0.51	0.63	1.36	0.57	1.07	0.36	1.9	0.38	1.14	0.57	2.22	0.48	1.01	0.29	2.35	0.8	0.69	0.16	1.65	0.35	3	0	1.73	0.27	0.72	1.28	1.65	0.35
Rousettus bat coronavirus HKU10	NC_018871.1	Alphacoronavirus	Bat		41.79	0.252	0.461	1.58	0.42	1.67	2.12	1.49	0.18	0.32	0.23	1.69	0.28	1.03	1	2.62	0.31	0.39	0.68	2.15	0.57	1.19	0.23	2.62	0.15	1.08	0.15	1.62	0.46	1.58	0.35	1.86	0.52	1.29	0.33	1.29	0.71	3	0	0.89	1.11	1.52	0.48	1.48	0.52
Scotophilus bat coronavirus 512	NC_009657.1	Alphacoronavirus	Bat		49.87	0.364	0.498	1.47	0.53	0.76	2.32	1.76	0.3	0.3	0.55	1.54	0.57	0.88	1	1.92	0.77	0.42	0.9	1.87	0.68	1.47	0.17	1.43	0.64	1.5	0.43	1.66	0.78	1.2	0.36	1.63	0.65	1.21	0.51	1.29	0.71	3	0	0.95	1.05	1.04	0.96	1.24	0.76
Tylonycteris bat coronavirus HKU33	NC_054015.1	Alphacoronavirus	Bat		42.8	0.262	0.482	1.77	0.23	1.32	2.09	1.82	0.28	0.39	0.11	1.55	0.56	0.88	1	2.21	0.46	0.49	0.85	2.47	0.32	1	0.16	2.62	0.15	1.16	0.07	1.59	0.66	1.63	0.12	2.36	0.49	0.97	0.19	1.45	0.55	3	0	1.33	0.67	1.17	0.83	1.45	0.55
Bat coronavirus BM48-31_BGR_2008	NC_014470.1	Betacoronavirus	Bat		47.51	0.314	0.502	1.51	0.49	0.75	0.98	2.37	0.75	0.87	0.29	2.15	0.2	0.65	1	1.91	0.65	0.51	0.93	2.04	0.93	1.28	0.17	2.34	0.3	1.21	0.15	1.77	0.54	1.44	0.25	2.17	0.72	0.82	0.29	1.22	0.78	3	0	1.36	0.64	0.82	1.18	1.23	0.77
Bat Hp-betacoronavirus_Zhejiang2013	NC_025217.1	Betacoronavirus	Bat		51.19	0.321	0.485	1.38	0.62	1.17	0.83	1.66	0.97	1.03	0.34	1.44	0.76	0.8	1	1.36	0.89	0.72	1.02	1.94	0.31	1.63	0.31	1.87	0.65	1.16	0.32	1.96	0.6	1.4	0.04	1.71	0.63	1.46	0.21	1.23	0.77	0	3	0.86	1.14	1.32	0.68	1.07	0.93
Pipistrellus bat coronavirus HKU5	NC_009020.1	Betacoronavirus	Bat		51.89	0.347	0.492	0.84	1.16	0.97	1.12	1.88	0.81	0.66	0.56	1.64	0.82	0.55	1	1.61	1.01	0.28	1.1	1.78	1.12	1.07	0.46	1.97	0.54	1.15	0.34	2.27	0.41	1.15	0.17	2.02	0.53	1.23	0.22	1.19	0.81	0	0	1.42	0.58	1.35	0.65	1.37	0.63
Rousettus bat coronavirus HKU9	NC_009021.1	Betacoronavirus	Bat		44.29	0.292	0.462	1.67	0.33	1.57	1.67	1.36	0.31	0.73	0.37	1.9	0.31	0.79	1	1.83	0.37	0.93	0.86	2.4	0.33	0.55	0.49	2.65	0.12	0.71	0.53	2.1	0.45	0.91	0.54	1.63	0.53	0.98	0.86	1.44	0.56	0	0	1.6	0.4	0.81	1.19	1.67	0.33
Rousettus bat coronavirus	NC_030886.1	Betacoronavirus	Bat		54	0.416	0.508	1.62	0.38	1.08	1.33	1.64	0.56	0.92	0.46	1.53	0.65	0.82	1	1.29	0.93	0.63	1.16	1.44	0.98	1.15	0.23	1.41	0.51	1.35	0.73	1.36	0.88	1.28	0.48	1.83	0.75	0.86	0.56	0.98	1.02	0	0	1.4	0.6	0.96	1.04	0.93	1.07
Tylonycteris bat coronavirus HKU4	NC_009019.1	Betacoronavirus	Bat		40.97	0.22	0.465	1.69	0.31	1.92	1.18	1.82	0.44	0.44	0.2	1.96	0.39	0.65	1	2.33	0.41	0.69	0.57	2.65	0.49	1.1	0.18	2.39	0.35	1.19	0.07	2.31	0.58	1.07	0.04	2.49	0.33	1.08	0.09	1.63	0.37	3	0	1.88	0.12	1.24	0.76	1.39	0.61
Coronavirus AcCoV-JC34	NC_034972.1	Alphacoronavirus	Rodent	Rodent/ Insectivore	46.58	0.308	0.692	1.66	0.34	0.32	1.09	2.23	1.09	0.89	0.38	1.3	0.43	1.26	1	2.1	0.66	0.58	0.66	1.67	0.53	1.14	0.23	1.91	0.87	1.13	0.09	1.41	0.79	1.63	0.17	1.48	0.62	1.78	0.12	1.23	0.77	0	0	1.37	0.63	1.04	0.96	1.47	0.53
Lucheng Rn rat coronavirus	NC_032730.1	Alphacoronavirus	Rodent		47.01	0.303	0.696	1.57	0.43	0.84	0.84	2.32	0.84	0.58	0.58	1.78	0.3	0.91	1	2.64	0.6	0.43	0.34	1.59	0.97	0.97	0.21	1.74	0.41	1.54	0.31	1.85	0.77	0.97	0.41	1.79	1.07	0.9	0.24	1.8	0.2	0	0	1.25	0.75	0.76	1.24	1.56	0.44
Betacoronavirus HKU24	NC_026011.1	Betacoronavirus	Rodent		50.94	0.316	0.7	1.43	0.57	1.04	1.15	1.42	1.04	0.87	0.49	1.54	0.54	0.9	1	1.69	0.58	0.9	0.83	1.65	0.55	0.85	0.25	2.13	0.47	1.13	0.27	2.02	0.7	1.01	0.26	1.61	0.94	0.94	0.52	1.34	0.66	3	0	1.33	0.67	1.05	0.95	1.56	0.44
Murine hepatitis virus strain JHM	AC_000192.1	Betacoronavirus	Rodent		50.9	0.337	0.697	1.48	0.52	2.23	0.77	1.06	0.77	0.68	0.48	1.63	0.42	0.95	1	2.02	0.76	0.38	0.84	1.23	0.9	0.79	0.22	1.7	0.97	0.79	0.55	1.61	0.65	0.96	0.78	1.91	0.65	0.83	0.61	1.53	0.47	0	0	1.63	0.38	1.08	0.92	1.53	0.47
Murine hepatitis virus	NC_001846.1	Betacoronavirus	Rodent		49.61	0.327	0.705	1.61	0.39	2.07	1.14	1.29	0.57	0.31	0.62	1.44	0.44	1.12	1	2.18	0.63	0.44	0.75	1.21	0.66	1.05	0.22	1.67	0.67	1.2	0.47	1.84	0.78	0.83	0.55	2.27	0.36	0.95	0.41	1.53	0.47	0	0	1.53	0.47	0.98	1.02	1.45	0.55
Murine hepatitis virus	NC_048217.1	Betacoronavirus	Rodent		49.62	0.326	0.705	1.61	0.39	2.14	1.15	1.25	0.57	0.31	0.57	1.44	0.44	1.12	1	2.18	0.63	0.44	0.75	1.21	0.66	1.05	0.22	1.67	0.67	1.2	0.47	1.84	0.78	0.83	0.55	2.27	0.36	0.95	0.41	1.53	0.47	0	0	1.44	0.56	0.96	1.04	1.45	0.55
Rat coronavirus Parker	NC_012936.1	Betacoronavirus	Rodent		49.79	0.309	0.686	1.57	0.43	1.85	0.9	1.35	0.5	1.1	0.3	1.68	0.23	1.09	1	1.75	0.78	0.62	0.85	1.52	0.76	0.9	0.33	2.08	0.85	0.62	0.46	1.36	0.75	1.27	0.61	1.91	0.27	1.27	0.55	1.61	0.39	0	0	1.58	0.42	0.98	1.02	1.38	0.62
Wencheng Sm shrew coronavirus	NC_035191.1	Alphacoronavirus	Shrew		36.08	0.151	0.717	1.87	0.13	2.39	2.45	1.03	0.06	0.06	0	2.14	0.07	0.79	1	2.43	0.13	0.64	0.81	1.47	0.14	0.98	0.14	1.47	0.32	1.68	0.53	1.29	0.88	1.69	0.14	2.52	0.09	1.13	0.26	1.87	0.13	3	0	1.6	0.4	1.64	0.36	1.85	0.15
Wencheng Sm shrew coronavirus	NC_048211.1	Alphacoronavirus	Shrew		36.33	0.151	0.711	1.97	0.03	2.36	2.43	1.02	0.06	0.13	0	2.08	0.11	0.81	1	2.4	0.13	0.72	0.76	1.43	0.14	0.86	0.21	1.5	0.4	1.7	0.4	1.51	0.79	1.57	0.13	2.4	0.09	1.24	0.27	1.86	0.14	3	0	1.6	0.4	1.64	0.36	1.8	0.2
Bulbul coronavirus HKU11-934	NC_011547.1	Deltacoronavirus	Aves	Aves	45.83	0.259	0.713	1.31	0.69	1.89	0.89	1.42	0.47	0.89	0.42	1.7	0.43	0.87	1	2.38	0.43	0.86	0.32	2.42	0.74	1.58	0.26	1.16	0.21	2.21	0.42	1.73	0.53	1.45	0.28	1.39	0.63	1.71	0.27	1.38	0.62	0	3	1.68	0.32	1.27	0.73	1.26	0.74
Common moorhen coronavirus HKU21	NC_016996.1	Deltacoronavirus	Aves		36.82	0.157	0.698	1.97	0.03	2.89	0.83	1.67	0.17	0.44	0	1.86	0.13	1.01	1	2.8	0.13	0.89	0.18	3.08	0.42	1.2	0.26	2.42	0.21	1.26	0.11	2.14	0.37	1.32	0.16	2.16	0.66	0.98	0.2	1.82	0.18	0	3	1.76	0.24	1.17	0.83	1.65	0.35
Magpie-robin coronavirus HKU18	NC_016993.1	Deltacoronavirus	Aves		55.14	0.476	0.726	1	1	0.96	0.38	1.44	1.3	1.49	0.43	1.23	1.07	0.7	1	2.02	1.03	0.58	0.36	1.43	1.83	1.24	0.46	1.1	1.41	0.94	0.55	1.46	1.36	0.7	0.49	0.98	1.42	0.93	0.67	1.02	0.98	0	3	0.92	1.08	0.73	1.27	1.05	0.95
Munia coronavirus HKU13-3514	NC_011550.1	Deltacoronavirus	Aves		52.72	0.376	0.732	1.49	0.51	1.19	0.81	1.78	0.92	0.7	0.59	1.68	0.26	1.06	1	2.19	0.75	0.64	0.43	1.96	1.11	1.43	0.39	1.85	0.98	0.98	0.2	1.31	0.93	1.38	0.38	1.53	0.84	1.12	0.51	1.44	0.56	0	3	1.29	0.71	0.79	1.21	1.14	0.86
Night heron coronavirus HKU19	NC_016994.1	Deltacoronavirus	Aves		50.36	0.299	0.718	1.4	0.6	1.05	0.82	1.46	0.87	1.17	0.64	1.05	0.59	1.36	1	1.51	0.78	1.14	0.57	2.12	0.88	1.83	0.22	1.48	0.37	1.93	0.22	1.15	0.94	1.69	0.22	1.59	0.52	1.63	0.26	1.41	0.59	0	0	1.3	0.7	1.26	0.74	1.24	0.76
Sparrow coronavirus HKU17	NC_016992.1	Deltacoronavirus	Aves		55.19	0.371	0.729	1.07	0.93	1.04	0.44	1.75	1.09	1.09	0.6	1.54	0.75	0.71	1	1.39	1.17	0.75	0.69	1.4	1.27	1.73	0.6	1.38	0.46	1.62	0.54	1.33	0.7	1.59	0.38	1.75	0.83	1.2	0.23	1.31	0.69	0	3	1	1	1.11	0.89	1.04	0.96
Thrush coronavirus HKU12-600	NC_011549.1	Deltacoronavirus	Aves		45.82	0.277	0.73	1.57	0.43	1.21	1.1	1.98	0.39	0.72	0.61	1.74	0.47	0.79	1	2.52	0.49	0.4	0.59	1.87	0.67	2.4	0	2.38	0.34	1.11	0.17	1.74	0.59	1.47	0.2	1.78	0.84	1.38	0	1.22	0.78	0	3	1.29	0.71	1.2	0.8	1.33	0.68
White-eye coronavirus HKU16	NC_016991.1	Deltacoronavirus	Aves		51.12	0.296	0.707	1.36	0.64	1.55	0.58	1.69	0.63	1.02	0.53	1.78	0.24	0.99	1	1.67	0.66	0.96	0.71	2.06	1.18	1.41	0.24	1.47	0.65	1.47	0.41	1.73	0.88	1.31	0.08	1.71	0.57	1.48	0.24	1.47	0.53	0	3	1.06	0.94	1.21	0.79	1.47	0.53
Wigeon coronavirus HKU20	NC_016995.1	Deltacoronavirus	Aves		53.44	0.343	0.714	1.73	0.27	1.14	1.35	1.68	0.54	0.92	0.38	1.48	0.37	1.15	1	1.61	0.82	1.01	0.56	1.75	0.81	1.35	0.47	1.36	0.75	1.58	0.3	1.59	1.04	1.04	0.33	1.59	1.14	1	0.27	1.38	0.63	3	0	1.13	0.88	0.82	1.18	1.4	0.6
Duck coronavirus	NC_048214.1	Gammacoronavirus	Aves		43.69	0.284	0.718	1.83	0.17	1.12	1.68	2.03	0.41	0.25	0.51	1.54	0.44	1.01	1	2.21	0.67	0.42	0.71	2.92	0.16	1.03	0.59	2.05	0.56	0.65	0.74	1.87	0.85	0.98	0.3	1.97	0.66	1.01	0.36	1.63	0.37	3	0	1.63	0.38	0.84	1.16	1.52	0.48
Infectious bronchitis virus	NC_001451.1	Gammacoronavirus	Aves		41.82	0.216	0.705	1.69	0.31	1.47	1.21	1.85	0.13	0.83	0.51	1.54	0.32	1.14	1	2.37	0.22	0.79	0.62	2.15	0.28	1.36	0.06	2.57	0.1	0.95	0.38	2.41	0.29	1.06	0.24	1.86	0.55	1.42	0.16	1.45	0.55	0	0	1.29	0.71	1.15	0.85	1.76	0.24
Infectious bronchitis virus	NC_048213.1	Gammacoronavirus	Aves		42.38	0.217	0.705	1.68	0.32	1.6	1.21	1.91	0.13	0.7	0.45	1.52	0.27	1.21	1	2.29	0.22	0.94	0.54	2.1	0.35	1.34	0.06	2.42	0.19	1.02	0.37	2.44	0.32	1.06	0.18	1.86	0.6	1.42	0.11	1.39	0.61	3	0	1.14	0.86	1.15	0.85	1.79	0.21
Turkey coronavirus	NC_010800.1	Gammacoronavirus	Aves		46.05	0.235	0.701	1.61	0.39	2.11	1.11	1.47	0.16	0.95	0.21	1.48	0.36	1.16	1	1.84	0.31	1.14	0.71	1.81	0.88	0.88	0.19	1.4	0.74	1.49	0.37	1.88	0.27	1.61	0.24	1.9	0.32	1.52	0.25	1.38	0.62	3	0	1.4	0.6	1.19	0.81	1.69	0.31
Beluga whale coronavirus SW1	NC_010646.1	Gammacoronavirus	Whale	Other mammals	46.24	0.265	0.633	1.8	0.2	2.25	1.82	1.02	0.21	0.43	0.27	1.68	0.18	1.14	1	1.51	0.3	1.21	0.98	1.2	0.57	1.14	0.11	1.92	0.77	0.92	0.38	1.96	0.58	1	0.46	1.46	0.5	1.63	0.42	1.69	0.31	0	3	1.43	0.57	1.02	0.98	1.7	0.3
Feline infectious peritonitis virus	NC_002306.3	Alphacoronavirus	Cat		45.38	0.253	0.598	1.42	0.58	1.53	1.44	1.4	0.19	0.98	0.47	1.65	0.23	1.12	1	1.67	0.46	1.02	0.85	1.58	0.42	0.95	0.26	1.83	0.52	1.3	0.35	1.42	0.42	1.87	0.29	1.96	0.52	1.35	0.17	1.24	0.76	3	0	1.33	0.67	1.48	0.52	1.35	0.65
Ferret coronavirus	NC_030292.1	Alphacoronavirus	Mustelids		49.75	0.311	0.529	1.63	0.37	1.71	1.53	1.45	0.18	0.66	0.48	1.71	0.5	0.79	1	1.98	0.33	0.72	0.98	1.11	0.61	1.51	0.35	2	0.38	0.77	0.85	1.48	0.79	1.39	0.35	1.8	0.57	1.27	0.35	1	1	0	3	1.11	0.89	1.55	0.45	1.27	0.73
Porcine epidemic diarrhea virus	NC_003436.1	Alphacoronavirus	Pig		49.45	0.338	0.584	1.51	0.49	0.87	1.3	1.78	0.78	0.61	0.65	1.88	0.69	0.42	1	2.31	0.72	0.39	0.59	2.11	0.75	0.84	0.28	2	0.69	1.08	0.23	1.94	0.75	0.93	0.37	1.87	0.84	0.84	0.44	1.26	0.74	0	0	1.4	0.6	0.95	1.05	1.34	0.66
Swine enteric coronavirus	NC_028806.1	Alphacoronavirus	Pig		49.59	0.34	0.586	1.53	0.47	1.01	1.32	1.68	0.71	0.62	0.66	1.91	0.64	0.45	1	2.18	0.81	0.46	0.55	2.34	0.55	0.82	0.23	2	0.64	1.04	0.32	1.76	0.86	1.06	0.31	1.93	0.83	0.83	0.41	1.17	0.83	0	0	1.42	0.58	0.97	1.03	1.36	0.64
Transmissible gastroenteritis virus	NC_038861.1	Alphacoronavirus	Pig		46.29	0.26	0.558	1.52	0.48	1.69	1.36	1.31	0.19	1.08	0.38	1.63	0.23	1.13	1	1.78	0.63	0.81	0.78	1.43	0.48	1.22	0.16	2.11	0.15	1.43	0.3	1.48	0.57	1.67	0.28	2.05	0.48	1.38	0.1	1.25	0.75	3	0	1.09	0.91	1.36	0.64	1.44	0.56
Porcine coronavirus HKU15	NC_039208.1	Deltacoronavirus	Pig		52.36	0.361	0.587	1.2	0.8	0.93	0.79	1.97	0.98	0.74	0.59	1.5	0.65	0.85	1	2.22	0.64	0.69	0.44	2.11	0.89	1.28	0.26	1.9	0.7	1	0.4	1.81	1.03	0.99	0.17	1.35	0.8	1.7	0.15	1.17	0.83	0	3	0.84	1.16	0.95	1.05	1.18	0.82
Bovine coronavirus	NC_003045.1	Betacoronavirus	Bovine		43.86	0.225	0.607	1.64	0.36	1.82	1.3	1.25	0.48	0.58	0.58	1.68	0.27	1.05	1	2.33	0.39	0.85	0.43	1.98	0.43	0.91	0.21	2.07	0.59	1.19	0.15	2.37	0.35	1.13	0.16	2.4	0.25	1.1	0.25	1.58	0.42	3	0	1.6	0.4	1.33	0.67	1.78	0.22
Betacoronavirus Erinaceus_VMC_DEU_2012	NC_039207.1	Betacoronavirus	Hedgehog		45.82	0.234	0.609	1.73	0.27	2.24	0.95	1.12	0.62	0.62	0.45	1.42	0.42	1.15	1	2.33	0.19	0.9	0.57	2.05	0.33	1.05	0.29	1.88	0.39	1.41	0.31	1.6	0.4	1.7	0.3	2.25	0.31	1.21	0.22	1.74	0.26	3	0	1.47	0.53	1.3	0.7	1.56	0.44
Rabbit coronavirus HKU14	NC_017083.1	Betacoronavirus	Rabbit		44.84	0.238	0.511	1.68	0.32	1.98	1.18	1.23	0.61	0.61	0.38	1.64	0.31	1.05	1	2.1	0.48	0.81	0.61	1.58	0.74	0.96	0.11	1.96	0.65	1.24	0.15	2.12	0.51	1.18	0.2	2.09	0.48	1.09	0.35	1.61	0.39	3	0	1.5	0.5	1.31	0.69	1.75	0.25
[truncated: 22 more columns]
