# Supplementary material for: Genus- and host-associated codon usage bias patterns in coronavirus spike genes
Source: PLoS One. 2026 Jun 24;21(6):e0351693. doi: 10.1371/journal.pone.0351693 (PMC13293466; doi:10.1371/journal.pone.0351693)
Supplement: S2 Table — (XLSX) [file pone.0351693.s002.xlsx]

## Sheet: Sheet1
Codon Adaptation Index
Host	Reference Set
Human	Homo sapiens
Bat	Rhinolophus ferrumequinum
Cat	Felis catus
Mustelids	Mustela putorius furo
Pig	Sus scrofa
Rodent	Mus musculus
Shrew	Suncus murinus
Bovine	Bos taurus
Hedgehog	Erinaceus europaeus
Rabbit	Oryctolagus cuniculus
Aves	Gallus gallus
Whale	Delphinapterus leucas
