# Supplementary material for: Genus- and host-associated codon usage bias patterns in coronavirus spike genes
Source: PLoS One. 2026 Jun 24;21(6):e0351693. doi: 10.1371/journal.pone.0351693 (PMC13293466; doi:10.1371/journal.pone.0351693)
Supplement: S3 Table — (XLSX) [file pone.0351693.s003.xlsx]

## Sheet: Summary_statistics_by_genus
Genus	n	Metric	Min	Median	Mean	Max
Alphacoronavirus	30	CAI	0.461	0.498	0.544	0.717
		ENC	36.08	46.765	45.445	50.31
		GC3s	0.151	0.306	0.294	0.386
Betacoronavirus	19	CAI	0.462	0.686	0.615	0.718
		ENC	32.77	45.97	46.753	54
		GC3s	0.143	0.308	0.286	0.416
Gammacoronavirus	5	CAI	0.633	0.705	0.692	0.718
		ENC	41.82	43.69	44.036	46.24
		GC3s	0.216	0.235	0.243	0.284
Deltacoronavirus	10	CAI	0.587	0.716	0.705	0.732
		ENC	36.82	51.74	49.88	55.19
		GC3s	0.157	0.321	0.322	0.476
