# Supplementary material for: Genus- and host-associated codon usage bias patterns in coronavirus spike genes
Source: PLoS One. 2026 Jun 24;21(6):e0351693. doi: 10.1371/journal.pone.0351693 (PMC13293466; doi:10.1371/journal.pone.0351693)
Supplement: S4 Table — (XLSX) [file pone.0351693.s004.xlsx]

## Sheet: Dunn_genus_results_clean
.y.	group1	group2	n1	n2	statistic	p	p.adj	p.adj.signif	Metric	p_label
ENC	Alphacoronavirus	Betacoronavirus	30	19	1.02697	0.304435	1	ns	ENC	1
ENC	Alphacoronavirus	Gammacoronavirus	30	5	-1.06557	0.286618	1	ns	ENC	1
ENC	Alphacoronavirus	Deltacoronavirus	30	10	2.73098	0.00631464	0.0378878	*	ENC	0.0379
ENC	Betacoronavirus	Gammacoronavirus	19	5	-1.62313	0.104562	0.627372	ns	ENC	0.6274
ENC	Betacoronavirus	Deltacoronavirus	19	10	1.78178	0.0747849	0.44871	ns	ENC	0.4487
ENC	Gammacoronavirus	Deltacoronavirus	5	10	2.7604	0.0057731	0.0346386	*	ENC	0.0346
CAI	Alphacoronavirus	Betacoronavirus	30	19	2.02392	0.0429788	0.257873	ns	CAI	0.2579
CAI	Alphacoronavirus	Gammacoronavirus	30	5	2.59879	0.00935522	0.0561313	ns	CAI	0.0561
CAI	Alphacoronavirus	Deltacoronavirus	30	10	4.57812	4.69178e-06	2.81507e-05	****	CAI	<0.001
CAI	Betacoronavirus	Gammacoronavirus	19	5	1.31694	0.187857	1	ns	CAI	1
CAI	Betacoronavirus	Deltacoronavirus	19	10	2.76001	0.00577989	0.0346794	*	CAI	0.0347
CAI	Gammacoronavirus	Deltacoronavirus	5	10	0.760159	0.44716	1	ns	CAI	1
GC3s	Alphacoronavirus	Betacoronavirus	30	19	-0.678303	0.49758	1	ns	GC3s	1
GC3s	Alphacoronavirus	Gammacoronavirus	30	5	-2.17386	0.0297154	0.178293	ns	GC3s	0.1783
GC3s	Alphacoronavirus	Deltacoronavirus	30	10	0.919358	0.357909	1	ns	GC3s	1
GC3s	Betacoronavirus	Gammacoronavirus	19	5	-1.69351	0.0903589	0.542153	ns	GC3s	0.5422
GC3s	Betacoronavirus	Deltacoronavirus	19	10	1.36833	0.17121	1	ns	GC3s	1
GC3s	Gammacoronavirus	Deltacoronavirus	5	10	2.53007	0.0114039	0.0684235	ns	GC3s	0.0684
