# Supplementary material for: Genus- and host-associated codon usage bias patterns in coronavirus spike genes
Source: PLoS One. 2026 Jun 24;21(6):e0351693. doi: 10.1371/journal.pone.0351693 (PMC13293466; doi:10.1371/journal.pone.0351693)
Supplement: S5 Table — (XLSX) [file pone.0351693.s005.xlsx]

## Sheet: Summary_HostGroup_detailed
Host_Group	n	Metric	Min	Median	Mean	Max
Human	7	CAI	0.697	0.712	0.711	0.718
		ENC	32.77	44.44	42.949	47.53
		GC3s	0.143	0.252	0.248	0.308
Bat	25	CAI	0.461	0.49	0.486	0.521
		ENC	40.97	47.03	46.366	54
		GC3s	0.22	0.314	0.312	0.416
Rodent/ Insectivore	9	CAI	0.686	0.7	0.701	0.717
		ENC	36.08	49.61	46.318	50.94
		GC3s	0.151	0.309	0.281	0.337
Aves	13	CAI	0.698	0.714	0.715	0.732
		ENC	36.82	46.05	47.722	55.19
		GC3s	0.157	0.284	0.293	0.476
Other mammals	10	CAI	0.511	0.587	0.58	0.633
		ENC	43.86	46.265	47.358	52.36
		GC3s	0.225	0.262	0.283	0.361
