# Supplementary material for: Genus- and host-associated codon usage bias patterns in coronavirus spike genes
Source: PLoS One. 2026 Jun 24;21(6):e0351693. doi: 10.1371/journal.pone.0351693 (PMC13293466; doi:10.1371/journal.pone.0351693)
Supplement: S6 Table — (XLSX) [file pone.0351693.s006.xlsx]

## Sheet: Dunn_HostGroup_results
.y.	group1	group2	n1	n2	statistic	p	p.adj	p.adj.signif	Metric	p_label
ENC	Human	Bat	7	25	1.48534	0.137454	1	ns	ENC	1
ENC	Human	Rodent/ Insectivore	7	9	1.77121	0.0765256	0.765256	ns	ENC	0.765256
ENC	Human	Aves	7	13	1.95393	0.050709	0.50709	ns	ENC	0.50709
ENC	Human	Other mammals	7	10	1.64961	0.0990227	0.990227	ns	ENC	0.990227
ENC	Bat	Rodent/ Insectivore	25	9	0.662283	0.50779	1	ns	ENC	1
ENC	Bat	Aves	25	13	0.821375	0.411433	1	ns	ENC	1
ENC	Bat	Other mammals	25	10	0.475136	0.63469	1	ns	ENC	1
ENC	Rodent/ Insectivore	Aves	9	13	0.0539908	0.956942	1	ns	ENC	1
ENC	Rodent/ Insectivore	Other mammals	9	10	-0.173395	0.862341	1	ns	ENC	1
ENC	Aves	Other mammals	13	10	-0.245069	0.806403	1	ns	ENC	1
CAI	Human	Bat	7	25	-4.77804	1.7701e-06	1.7701e-05	****	CAI	<0.001
CAI	Human	Rodent/ Insectivore	7	9	-0.7953	0.426439	1	ns	CAI	1
CAI	Human	Aves	7	13	0.317972	0.750506	1	ns	CAI	1
CAI	Human	Other mammals	7	10	-2.2535	0.0242274	0.242274	ns	CAI	0.242274
CAI	Bat	Rodent/ Insectivore	25	9	4.225	2.38945e-05	0.000238945	***	CAI	<0.001
CAI	Bat	Aves	25	13	6.41119	1.44385e-10	1.44385e-09	****	CAI	<0.001
CAI	Bat	Other mammals	25	10	2.49258	0.0126819	0.126819	ns	CAI	0.126819
CAI	Rodent/ Insectivore	Aves	9	13	1.26804	0.204782	1	ns	CAI	1
CAI	Rodent/ Insectivore	Other mammals	9	10	-1.54471	0.122416	1	ns	CAI	1
CAI	Aves	Other mammals	13	10	-2.99463	0.00274781	0.0274781	*	CAI	0.027478
GC3s	Human	Bat	7	25	2.57317	0.0100771	0.100771	ns	GC3s	0.100771
GC3s	Human	Rodent/ Insectivore	7	9	1.55813	0.119203	1	ns	GC3s	1
GC3s	Human	Aves	7	13	1.41201	0.157947	1	ns	GC3s	1
GC3s	Human	Other mammals	7	10	1.20281	0.229048	1	ns	GC3s	1
GC3s	Bat	Rodent/ Insectivore	25	9	-0.810619	0.417584	1	ns	GC3s	1
GC3s	Bat	Aves	25	13	-1.28202	0.199835	1	ns	GC3s	1
GC3s	Bat	Other mammals	25	10	-1.35657	0.174919	1	ns	GC3s	1
GC3s	Rodent/ Insectivore	Aves	9	13	-0.284259	0.776212	1	ns	GC3s	1
GC3s	Rodent/ Insectivore	Other mammals	9	10	-0.418895	0.675293	1	ns	GC3s	1
GC3s	Aves	Other mammals	13	10	-0.164533	0.869312	1	ns	GC3s	1
